# Supplementary material for: Lipoprotein(a), Coronary Complexity, and Stent-Related Outcomes: Meta-Analytic Insights for the Interventional Cardiologist
Source: J Clin Med. 2026 Apr 28;15(9):3359. doi: 10.3390/jcm15093359 (PMC13164280; doi:10.3390/jcm15093359)
Supplement: Supplementary file 1 [file jcm-15-03359-s001.zip]

Archive with 2 entries (2 files):
- jcm-4263201 -PRISMA_2020_checklist.pdf
- jcm-4263201-supplementary-table.pdf
